# Supplementary material for: Investigation of ITGB3 Heterogeneity to Overcome Trastuzumab Resistance in HER2-Positive Breast Cancer
Source: Biology (Basel). 2024 Dec 25;14(1):9. doi: 10.3390/biology14010009 (PMC11762810; doi:10.3390/biology14010009)
Supplement: Supplementary file 1 [file biology-14-00009-s001.zip]

Archive with 1 entries (1 files):
- biology-3302043-supplementary.pdf
